# Supplementary material for: Early Years Physical Activity and Motor Skills Intervention—A Feasibility Study to Evaluate an Existing Training Programme for Early Years Educators
Source: Children (Basel). 2023 Jan 11;10(1):145. doi: 10.3390/children10010145 (PMC9856565; doi:10.3390/children10010145)
Supplement: Supplementary file 1 [file children-10-00145-s001.zip]

Archive with 3 entries (3 files):
- children-2097562-Additional_File_1a_knowledge_Questionnaire.pdf
- children-2097562-Additional_File1b_Implementation_questionnaire.pdf
- children-2097562-Supplementary tables S1-S3.pdf
